# Supplementary material for: T-705-Derived Prodrugs Show High Antiviral Efficacies against a Broad Range of Influenza A Viruses with Synergistic Effects When Combined with Oseltamivir
Source: Pharmaceutics. 2023 Jun 14;15(6):1732. doi: 10.3390/pharmaceutics15061732 (PMC10304372; doi:10.3390/pharmaceutics15061732)
Supplement: Supplementary file 1 [file pharmaceutics-15-01732-s001.zip]

Archive with 1 entries (1 files):
- pharmaceutics-2385837-supplementary.pdf
